# Supplementary material for: Transposable Element Expression Profiles in Premalignant Pigment Cell Lesions and Melanoma of Xiphophorus
Source: Genes (Basel). 2024 May 14;15(5):620. doi: 10.3390/genes15050620 (PMC11121471; doi:10.3390/genes15050620)
Supplement: Supplementary file 1 [file genes-15-00620-s001.zip]

Archive with 1 entries (1 files):
- genes-2962856-supplementary.pdf
